# Supplementary material for: Hidden Appendicoliths and Their Impact on the Severity and Treatment of Acute Appendicitis
Source: J Clin Med. 2024 Jul 16;13(14):4166. doi: 10.3390/jcm13144166 (PMC11278186; doi:10.3390/jcm13144166)
Supplement: Supplementary file 1 [file jcm-13-04166-s001.zip]

Archive with 1 entries (1 files):
- jcm-3017440-supplementary.pdf
